# Supplementary material for: Genetic Characteristics Associated With Drug Resistance in Lung Cancer and Colorectal Cancer Using Whole Exome Sequencing of Cell-Free DNA
Source: Front Oncol. 2022 Mar 24;12:843561. doi: 10.3389/fonc.2022.843561 (PMC8987589; doi:10.3389/fonc.2022.843561)
Supplement: Supplementary Table 1 — Somatic variants of 276 DDR genes specific to DNA damage repair pathways in hypermutated samples are listed in 36. Cell Reports. [file Table_1.xlsx]

## Sheet: WES & clinical information
WES & Clinical information
sampleID	Date of birth	Date of blood drawn	drug	Cancer type	type	stage	Differentiation	Gender	Age at diagnosis	Re-seq (n=152)		Total Num sequence reads (M):	Total number of uniquely mapped non-duplicate reads (GRCh38)	Total number of covered bases	Median coverage:	PCR duplicates:	10x target base coverage:	vol. (㎕)	Qubit Conc.(ng/㎕)	Bioanalyzer H.S chip (100~720bp) Conc.(ng/ul)	total (㎍)	Residual Tumor size (sum of largest 2) empty = non-measurable	Residual Organ Lung cancer 1) Primary lung 2) Lung (other) 3) Liver 4) Bone Colorectal cancer 1) Primary colon 2) Liver 3) Lung 4) Bone 5) others	Tumor_cellularity_facet_Mean	Number of somatic mutation (after rescue variants)	Number of somatic mutation filter out synonymous SNV	Mut/Mb	msisensor2 Total_Number_of_Sites	msisensor2 Number_of_Somaitc_Sites	msisensor2 %	ctDNA_fraction(2/(1/MAF + 1)) exclude amp genes empty = not quantifiable
GuLCP018TKIBase	1955.11.11	2015.12.08	TKI	Lung	NSCLC (Adenoca)	T2aN1		M	60	O		200.6	130.33	20.3	132	0.3503	0.923	10.5	1.202	2	0.012621	3	LU	0.27018	487	363	9.54902	1680	20	1.19
GuLCP018TKIRes	1955.11.11	2016.11.22	TKI	Lung				M	61	O		247.1	93.1073	25	99	0.6232	0.915	10.5	1.258	1.98	0.013209	3	LU	0.292395	21	18	0.411765	1597	22	1.38	0.469778
GuLCP016TKIBase	1950.03.05	2015.11.23	TKI	Lung	NSCLC (Adenoca)	T1a		M	65	O		204.8	79.6058	20.7	85	0.6113	0.918	25	0.532	0	0.0133	1.8	LU	0.291255	5	3	0.0980392	1612	18	1.12	0.578536
GuLCP016TKIRes	1950.03.05	2017.04.12	TKI	Lung				M	67	O		193.6	155.074	19.6	131	0.199	0.926	26	3.94	0	0.10244	1.8	LU	0.169917	13	9	0.254902	1738	25	1.44	0.1801
GuLCP026TKIBase	1947.09.27	2016.04.27	TKI	Lung	NSCLC (Adenoca)	T4NM1b		M	69	O		225.5	81.18	22.8	80	0.64	0.917	10.5	1.132	2.14	0.011886		LU, BN	0.292772	15	12	0.294118	1700	22	1.29	0.626374
GuLCP026TKIRes	1947.09.27	2016.10.28	TKI	Lung				M	69	O		201.2	102.833	20.3	102	0.4889	0.926	10.5	0.834	3.48	0.008757		LU, BN	0.290812	9	4	0.176471	1756	28	1.59	0.545455
AnLCP298CytBase	1971.11.07	2014.12.08	Cytotoxic	Lung	NSCLC (Adenoca)			F	43	O		185.9	84.4544	18.8	82	0.5457	0.919	26	0.366	0	0.009516	1.9	LU, LV	0.259807	31	24	0.607843	1908	37	1.94
AnLCP298CytRes	1971.11.07	2015.11.19	Cytotoxic	Lung				F	44	O		216	133.402	21.8	109	0.3824	0.921	26	1.604	0	0.041704	0.5	LU	0.274578	21	16	0.411765	1734	32	1.85
GuLCP007TKIBase	1941.06.19	2015.05.13	TKI	Lung	NSCLC (Adenoca)	T4N3M1a		M	74	O		209.6	117.397	21.2	119	0.4399	0.923	27	0.71	0	0.01917	3.1	LU	0.27867	18	14	0.352941	1827	32	1.75	0.476
GuLCP007TKIRes	1941.06.19	2016.03.30	TKI	Lung				M	74	O		210.7	110.997	21.3	106	0.4732	0.924	27	0.858	0	0.023166	3.1	LU	0.273464	24	19	0.470588	1691	24	1.42	0.428908
AnLCP287TKIBase	1936.03.05	2015.01.08	TKI	Lung	NSCLC (Adenoca)	T2aN3M1b		M	79	O		228.4	133.591	23.1	126	0.4151	0.927	26	0.69	0	0.01794	4	LU	0.203723	7	6	0.137255	1766	30	1.7	0.31508
AnLCP287TKIRes	1936.03.05	2015.06.03	TKI	Lung				M	79	O		222.2	137.142	22.4	130	0.3828	0.925	26	0.79	0	0.02054	4	LU	0.269472	25	14	0.490196	1809	27	1.49
AnLCP309CytBase	1964.03.14	2015.08.26	Cytotoxic	Lung	NSCLC (Adenoca)	T3N3M1b		M	51	O		198.8	127.908	20.1	111	0.3566	0.923	25	2.04	0	0.051	2	LU	0.269807	163	33	3.19608	1726	26	1.51
AnLCP309CytRes	1964.03.14	2015.12.30	Cytotoxic	Lung				M	51	O		231.9	98.3256	23.4	102	0.576	0.923	26	0.51	0	0.01326	2	LU	0.293127	10	6	0.196078	1779	23	1.29
AnLCP305CytBase	1950.09.13	2015.05.06	Cytotoxic	Lung	NSCLC (Adenoca)	IV		F	65	O		201.6	151.684	20.4	132	0.2476	0.923	26	5.24	0	0.13624	3.2	LU, LV	0.260882	19	15	0.372549	1664	24	1.44
AnLCP305CytRes	1950.09.13	2015.07.10	Cytotoxic	Lung				F	65	O		206.6	162.904	20.9	139	0.2115	0.923	26	7.78	0	0.20228	4	LU, LV	0.277164	9	9	0.176471	1639	20	1.22
AnLCP312TKIBase	1943.03.25	2015.08.18	TKI	Lung	NSCLC (Adenoca)	III3		F	72	O		209.1	170.772	21.1	135	0.1833	0.921	26	10.18	0	0.26468		LU	0.237392	18	14	0.352941	1766	24	1.36
AnLCP312TKIRes	1943.03.25	2015.12.03	TKI	Lung				F	72	O		200.7	97.5402	20.3	88	0.514	0.922	29	0.784	0	0.022736		LU	0.232691	5	5	0.0980392	1680	17	1.01
AnLCP349CytBase	1955.04.22	2016.08.22	Cytotoxic	Lung	NSCLC (Sqcc)			M	61	O		229	158.743	23.1	152	0.3068	0.928	24	9.32	0	0.22368	8	LU	0.288479	39	26	0.764706	1729	31	1.79
AnLCP349CytRes	1955.04.22	2017.01.26	Cytotoxic	Lung				M	62	O		220.8	122.544	22.3	127	0.445	0.92	25	1.144	0	0.0286	6.5	LU	0.273656	37	28	0.72549	1772	17	0.96	0.384491
AnLCP307CytBase	1955.03.17	2015.05.21	Cytotoxic	Lung	NSCLC (Adenoca)	T3N3M1b		M	60	O		203.5	160.724	20.6	144	0.2102	0.924	26	2.64	3.92	0.06864	6	LU, BN	0.285138	60	50	1.17647	1764	17	0.96
AnLCP307CytRes	1955.03.17	2016.07.11	Cytotoxic	Lung				M	61	O		210.8	124.688	21.3	118	0.4085	0.92	10.5	4.9	7.84	0.05145	3.2	LU, LV, BN	0.262687	29	18	0.568627	1562	11	0.7
GuLCP002TKIBase	1962.01.03	2015.03.11	TKI	Lung	NSCLC (Adenoca)			M	53	O		222.5	98.701	22.5	104	0.5564	0.921	27	0.594	0	0.016038	4.2	LU	0.295612	21	8	0.411765	1848	37	2	0.331943
GuLCP002TKIRes	1962.01.03	2016.04.12	TKI	Lung				M	53	O		219.1	116.43	22.1	112	0.4686	0.924	27	0.866	0	0.023382	4.2	LU	0.297255	6	5	0.117647	1765	27	1.53	0.441154
AnLCP336CytBase	1942.05.10	2016.04.14	Cytotoxic	Lung	NSCLC (Adenoca)	IV		F	74	O		216.6	95.0008	21.9	99	0.5614	0.92	28	0.492	0	0.013776	1	LU, LV	0.204993	112	85	2.19608	1807	17	0.94
AnLCP336CytRes	1942.05.10	2017.03.10	Cytotoxic	Lung				F	75	O		204.9	116.568	20.7	108	0.4311	0.918	26	1.582	0	0.041132	1	LU, LV	0.2907	24	23	0.470588	1743	24	1.38
AnLCP329TKIBase	1944.01.13	2016.02.18	TKI	Lung	NSCLC (Adenoca)	IV		F	72	O		187.6	155.427	18.9	133	0.1715	0.924	26	9.88	0	0.25688	5	LU	0.281045	16	13	0.313725	1633	19	1.16
AnLCP329TKIRes	1944.01.13	2016.11.30	TKI	Lung				F	72	O		211.9	168.312	21.4	153	0.2057	0.925	26	6.3	0	0.1638	2.7	LU	0.28406	10	7	0.196078	1555	16	1.03
GuLCP008TKIBase	1950.11.10	2015.05.27	TKI	Lung	NSCLC (Adenoca)	T4N3M1b		F	64	O		228.5	103.922	23.1	112	0.5452	0.922	27	0.578	0	0.015606	2.6	LU, BN	0.295614	7	6	0.137255	1782	30	1.68	0.168498
GuLCP008TKIRes	1950.11.10	2015.11.16	TKI	Lung				F	64	O		218.2	137.597	22	132	0.3694	0.926	13	2.98	0	0.03874	2.6	LU, BN	0.275682	30	27	0.588235	1735	16	0.92
AnLCP284TKIBase	1956.03.20	2014.07.11	TKI	Lung	NSCLC (Adenoca)	T2N0M1		F	58	O		222.4	114.38	22.5	106	0.4857	0.925	26	0.362	0	0.009412		LU	0.285128	10	7	0.196078	1777	23	1.29	0.587571
AnLCP284TKIRes	1956.03.20	2015.02.17	TKI	Lung				F	59	O		204	122.645	20.6	120	0.3988	0.923	26	0.822	0	0.021372	1	LU, LV	0.28144	13	12	0.254902	1739	25	1.44
GuLCP003TKIBase	1949.03.14	2015.04.13	TKI	Lung	NSCLC (Adenoca)	T4N0M1a		M	66	O		191.7	117.723	19.4	107	0.3859	0.919	28	1.826	0	0.051128		LU	0.271789	16	12	0.313725	1785	33	1.85	0.19982
GuLCP003TKIRes	1949.03.14	2016.06.27	TKI	Lung				M	66	O		213.3	151.272	21.5	138	0.2908	0.929	27	2.08	0	0.05616		LU	0.284816	16	12	0.313725	1790	26	1.45
AnLCP388CytBase	1940.10.18	2018.08.14	Cytotoxic	Lung	SCLC (ED)			M	78	O		216.2	96.8792	21.8	87	0.5519	0.914	23	0.852	0	0.02	10.6	LU	0.246391	101	83	1.98039	1495	16	1.07
AnLCP388CytRes	1940.10.18	2018.10.01	Cytotoxic	Lung				M	78	O		202.5	111.982	20.5	101	0.447	0.907	22	1.03	0	0.023	4.4	LU, LV	0.693346	129	101	2.52941	1717	16	0.93
CRCP315CytBase	1942.09.18	2018.01.22	Cytotoxic	Colon	Adenocarcinoma, Tubular adenoma		moderately differentiated	F	76	O		237	115.016	23.9	113	0.5147	0.916	24	0.66	0	0.01584	2.8	LV	0.294641	17	16	0.333333	1565	17	1.09	0.619738
CRCP315CytRes	1942.09.18	2018.11.20	Cytotoxic	Colon				F	76	O		245.6	111.601	24.8	111	0.5456	0.91	24	0.67	0	0.01608	0.5	LV, LN	0.297693	17	13	0.333333	1551	14	0.9	0.80024
CRCP356CytBase	1958.07.27	2018.07.27	Cytotoxic	Colon	Adenocarcinoma		moderately differentiated	M	60	O		208.5	163.818	21.1	134	0.2143	0.924	24	9.04	0	0.21696	6.3	CR, LU, BN	0.157422	162	126	3.17647	1480	17	1.15	0.4544
CRCP356CytRes	1958.07.27	2018.12.05	Cytotoxic	Colon				M	60	O		233.4	139.083	23.6	131	0.4041	0.911	24	1.34	0	0.03216	4.6	CR, LV, BN	0.416235	243	192	4.76471	1568	15	0.96
CRCP303CytBase	1962.06.29	2017.10.27	Cytotoxic	Colon	Adenocarcinoma	T3N0M1	moderately differentiated	M	55	O		245.7	187.395	24.8	157	0.2373	0.935	11	10.94	0	0.12034	0.5	LU, LV	0.267583	13	9	0.254902	1308	17	1.3	0.25784
CRCP303CytRes	1962.06.29	2018.04.26	Cytotoxic	Colon				M	56	O		228.3	83.4437	23.1	81	0.6345	0.914	27	0.802	0	0.021654	3.3	LU, LV	0.285705	89	55	1.7451	1733	18	1.04
CRCP271CytBase	1930.12.26	2016.11.07	Cytotoxic	Colon	Adenocarcinoma		moderately differentiated	F	86	O		207.3	169.571	20.9	146	0.182	0.929	26	3.68	0	0.09568	13.3	LV, CR	0.322379	133	98	2.60784	1596	25	1.57
CRCP271CytRes	1930.12.26	2017.03.16	Cytotoxic	Colon				F	87	O		194.4	139.113	19.6	135	0.2844	0.921	26	1.45	0	0.0377	4.3	LV	0.282278	111	82	2.17647	1601	15	0.94	0.650472
CRCP283CytBase	1952.05.10	2017.02.23	Cytotoxic	Colon	Adenocarcinoma		moderately differentiated	F	65	O		209.1	158.853	21.1	141	0.2403	0.927	26	2.9	0	0.0754	3.9	LU, LV	0.29112	33	25	0.647059	1692	31	1.83	0.727735
CRCP283CytRes	1952.05.10	2017.07.20	Cytotoxic	Colon				F	65	O		224.3	133.346	22.6	130	0.4055	0.926	26	0.708	0	0.018408	2.8	LU, LV, BN	0.294857	14	12	0.27451	1706	20	1.17	0.714653
CREP054CytBase	1930.12.26	2018.01.16	Cytotoxic	Colon	Adenocarcinoma	T4N2b	moderately differentiated	M	88	O		238.4	130.667	24.1	118	0.4519	0.919	25	4.96	0	0.124	6.4	LV	0.286244	13	11	0.254902	1225	14	1.14	0.393574
CREP054CytRes	1930.12.26	2018.04.09	Cytotoxic	Colon				M	88	O		283.5	130.126	28.6	124	0.541	0.915	25	2.4	0	0.06	0.5	LV	0.284372	108	76	2.11765	1191	16	1.34	0.45321
CREP067CetxBase	1952.05.10	2018.04.12	Cetuximab	Colon	Adenocarcinoma	T3N0M1a	moderately differentiated	M	66			112.8	54.8659	11.4	57	0.5136	0.891	23	0.478	0	0.010994	5.5	LV	0.286235	68	52	1.33333	1407	12	0.85	0.401279
CREP067CetxRes	1952.05.10	2018.12.17	Cetuximab	Colon				M	66	O		302.8	86.51	30.6	88	0.7143	0.919	23	0.6	0	0.0138	0.6	Ot	0.298802	8	3	0.156863	1199	14	1.17	0.376623
CRCP248CytBase	1962.08.19	2015.12.11	Cytotoxic	Colon	Adenocarcinoma		moderately differentiated	F	53	O		307.5	186.653	31.1	157	0.393	0.93	26	2.74	0	0.07124	0.5	LU	0.280369	19	13	0.372549	1849	29	1.57
CRCP248CytRes	1962.08.19	2016.06.14	Cytotoxic	Colon				F	54	O		230.8	154.821	23.3	127	0.3292	0.923	26	3.42	0	0.08892	0.5	LU	0.256376	17	11	0.333333	1979	26	1.31
CREP025CytBase	1956.05.25	2017.07.26	Cytotoxic	Colon	Adenocarcinoma	T4aN4M1	moderately differentiated	M	61	O		326.5	86.5551	33	80	0.7349	0.916	24	0.77	0	0.01848	3	LV	0.288942	28	20	0.54902	1443	18	1.25
CREP025CytRes	1956.05.25	2018.08.13	Cytotoxic	Colon				M	62			126.9	48.8692	12.8	50	0.6149	0.897	25	0.746	0	0.01865	1.5	LV	0.286099	20	16	0.392157	1818	18	0.99	0.771499
CREP006CytBase	1944.04.17	2017.05.08	Cytotoxic	Colon	Adenocarcinoma	T3N1bM1	moderately differentiated	M	73	O		293.3	139.699	29.6	126	0.5237	0.93	25	2.98	0	0.0745	2.2	LV	0.271938	20	14	0.392157	1882	31	1.65	0.228521
CREP006CytRes	1944.04.17	2018.03.05	Cytotoxic	Colon				M	74	O		224.9	108.469	22.7	96	0.5177	0.926	25	2.1	0	0.0525	0.5	LU	0.284864	8	6	0.156863	1937	30	1.55
CRCP332CytBase	1937.09.05	2018.03.29	Cytotoxic	Colon	Adenocarcinoma		moderately differentiated	M	81	O		216	146.254	21.8	120	0.3229	0.921	24	9.58	0	0.22992	1.2	LU, LV	0.277694	21	17	0.411765	1860	23	1.24
CRCP332CytRes	1937.09.05	2018.05.29	Cytotoxic	Colon				M	81	O		223.7	101.314	22.6	94	0.5471	0.919	24	1.33	0	0.03192	1.2	LU, LV	0.290227	15	13	0.294118	1707	15	0.88	0.5412
CREP037CetxBase	1972.01.19	2017.10.30	Cetuximab	Colon	Adenocarcinoma	T3N1cM1	moderately differentiated	F	45	O		338.8	109.432	34.2	109	0.677	0.925	25	0.884	0	0.0221	7.4	LV	0.289846	18	12	0.352941	1211	12	0.99	0.398719
CREP037CetxRes	1972.01.19	2018.06.20	Cetuximab	Colon				F	46	O		211.1	93.1795	21.3	87	0.5586	0.916	25	1.09	0	0.02725	3	LV	0.51253	171	141	3.35294	1874	25	1.33
CRCP245CytBase	1955.04.14	2015.12.03	Cytotoxic	Colon	Adenocarcinoma	T3N0M1	moderately differentiated	M	60	O		216.8	166.069	21.9	137	0.234	0.926	25	4.36	5.7	0.109	3.8	LV	0.267917	17	12	0.333333	1775	23	1.3
CRCP245CytRes	1955.04.14	2016.04.07	Cytotoxic	Colon				M	61	O		243	148.959	24.5	144	0.387	0.923	25	1.294	1.3	0.03235	2.1	CR	0.270366	10	8	0.196078	1748	21	1.2
CRCP295CytBase	1946.09.16	2017.07.13	Cytotoxic	Colon	Adenocarcinoma	T4 > T3	moderately differentiated	F	71	O		218.2	137.99	22	134	0.3676	0.922	11	2.78	0	0.03058	2	LV, Ot	0.274179	16	11	0.313725	1828	32	1.75
CRCP295CytRes	1946.09.16	2017.10.10	Cytotoxic	Colon				F	71	O		278.8	143.721	28.2	144	0.4845	0.925	11	1.656	0	0.018216	1.2	LV, Ot	0.264858	26	17	0.509804	1707	27	1.58
CREP077CytBase	1947.03.09	2018.07.04	Cytotoxic	Colon	Adenocarcinoma	T4aN2aM1	moderately differentiated	M	71	O		259.4	142.566	26.2	126	0.4504	0.925	23	3.4	0	0.0782	8.5	LV, CR	0.279069	6	5	0.117647	1472	20	1.36	0.29932
CREP077CytRes	1947.03.09	2018.11.06	Cytotoxic	Colon				M	71	O		254.3	103.907	25.7	98	0.5914	0.922	23	1.47	0	0.03381	6	LV	0.216823	108	83	2.11765	1315	14	1.06
CRCP239CytBase	1955.06.14	2015.10.23	Cytotoxic	Colon	Adenocarcinoma	T3N0M1	well differentiated	M	60	O		218.5	165.973	22.1	140	0.2404	0.929	26	2.24	0	0.05824	0.8	Ot	0.208054	11	11	0.215686	1679	32	1.91	0.545455
CRCP239CytRes	1955.06.14	2017.02.20	Cytotoxic	Colon				M	62	O		223.9	135.504	22.6	137	0.3948	0.923	26	0.864	0	0.022464		LU	0.249896	3	3	0.0588235	1769	20	1.13
CREP076CytBase	1961.04.11	2018.06.28	Cytotoxic	Colon	Adenocarcinoma	T3N2M1b	moderately differentiated	M	57	O		252.9	162.716	25.5	150	0.3566	0.917	23	4.46	0	0.10258		LU, LV	0.282182	88	63	1.72549	1217	17	1.4	0.843262
CREP076CytRes	1961.04.11	2018.08.06	Cytotoxic	Colon				M	57	O		275.1	126.766	27.8	126	0.5392	0.913	23	0.957	0	0.022011		LV	0.231514	87	63	1.70588	1085	11	1.01	0.694517
CRCP247CytBase	1962.03.24	2015.12.09	Cytotoxic	Colon	Mucinous adenocarcinoma	T4aN0		M	53	O		239.3	107.541	24.2	97	0.5506	0.925	11	1.5	0	0.0165	2.1	Ot	0.284966	15	14	0.294118	1792	19	1.06	0.287671
CRCP247CytRes	1962.03.24	2017.09.06	Cytotoxic	Colon				M	55	O		221.9	138.399	22.4	127	0.3763	0.923	11	3.62	0	0.03982		LV	0.286442	11	9	0.215686	1831	23	1.26	0.44479
CRCP240CytBase	1992.08.19	2015.10.23	Cytotoxic	Colon	Adenocarcinoma	T3N2aM1	moderately differentiated	M	23	O		206.6	109.932	20.9	103	0.4679	0.927	10.5	1.012	1.3	0.010626		LU, Ot	0.285306	5	3	0.0980392	1542	29	1.88	0.253275
CRCP240CytRes	1992.08.19	2016.06.14	Cytotoxic	Colon				M	24	O		252.7	100.094	25.5	105	0.6039	0.908	10.5	1.288	2.43	0.013524	3.4	LU	0.288708	29	22	0.568627	1763	27	1.53
CREP019CytBase	1977.02.11	2017.07.13	Cytotoxic	Colon	Adenocarcinoma	T3N2aM1	moderately differentiated	F	40	O		288.3	117.021	29.1	109	0.5941	0.926	25	1.37	0	0.03425		Ot	0.289174	24	15	0.470588	1909	29	1.52
CREP019CytRes	1977.02.11	2018.05.03	Cytotoxic	Colon				F	41	O		233.5	118.011	23.6	104	0.4946	0.926	25	2.48	0	0.062		LV, Ot	0.274985	17	14	0.333333	1941	28	1.44
CRCP289CetxBase	1956.09.10	2017.05.17	Cetuximab	Colon	Adenocarcinoma	T3N2aM1	moderately differentiated	M	61	O		225.7	184.465	22.8	152	0.1827	0.927	26	4.76	0	0.12376		LU, LV	0.647031	125	94	2.45098	1498	26	1.74
CRCP289CetxRes	1956.09.10	2017.08.17	Cetuximab	Colon				M	61	O		225.2	188.11	22.7	158	0.1647	0.926	26	3.98	0	0.10348	11.6	LV	0.395171	114	86	2.23529	1488	24	1.61
CRCP327CytBase	1942.05.06	2018.02.22	Cytotoxic	Colon	Adenocarcinoma	T3N2bM1	moderately differentiated	F	76	O		179.3	95.549	18.1	87	0.4671	0.918	24	2.1	0	0.0504		CR	0.277975	82	59	1.60784	1428	20	1.4
CRCP327CytRes	1942.05.06	2018.06.05	Cytotoxic	Colon				F	76	O		225.2	92.895	22.7	96	0.5875	0.9	24	0.91	0	0.02184		CR, LU	0.272851	9	7	0.176471	1702	25	1.47	0.0970504
CRCP230CytBase	1946.01.23	2015.07.21	Cytotoxic	Colon	Adenocarcinoma		moderately differentiated	F	69	O		231.4	142.334	23.4	123	0.3849	0.922	26	1.526	0	0.039676	2.8	CR, LU	0.257869	17	14	0.333333	1604	27	1.68
CRCP230CytRes	1946.01.23	2015.12.01	Cytotoxic	Colon				F	69	O		209.4	132.383	21.2	131	0.3678	0.921	26	0.568	0	0.014768		LU	0.285489	7	6	0.137255	1898	34	1.79	0.380567
CRCP334CytBase	1951.01.25	2018.04.24	Cytotoxic	Colon	Adenocarcinoma		moderately differentiated	M	67	O		213.3	166.587	21.5	139	0.219	0.92	23	5.08	0	0.117	1	CR, LV	0.710233	108	83	2.11765	1695	20	1.18
CRCP334CytRes	1951.01.25	2019.02.15	Cytotoxic	Colon				M	68	O		250.5	125.175	25.3	128	0.5003	0.917	23	0.49	0	0.011	3.8	LU, LV	0.266764	93	70	1.82353	1472	14	0.95
CRCP259CytBase	1970.07.20	2016.07.19	Cytotoxic	Colon	Adenocarcinoma	T3N1aM1a	moderately differentiated	F	46	O		248.3	156.901	25.1	150	0.3681	0.928	26	1.278	0	0.033228		LV	0.270897	12	10	0.235294	1666	26	1.56
CRCP259CytRes	1970.07.20	2019.04.04	Cytotoxic	Colon				F	49	O		210	113.421	21.2	114	0.4599	0.914	23	0.276	0	0.006	1.8	LU, LV	0.287367	10	9	0.196078	1865	29	1.55	0.148148
CRCP270CytBase	1956.01.03	2016.09.28	Cytotoxic	Colon	Adenocarcinoma	T3N1a	moderately differentiated	F	60	O		212.2	130.312	21.4	125	0.3859	0.926	26	0.846	0	0.021996	9.3	LU, LV	0.283853	28	22	0.54902	1668	24	1.44	0.292058
CRCP270CytRes	1956.01.03	2018.12.27	Cytotoxic	Colon				F	62	O		192.8	92.9103	19.5	92	0.5181	0.913	23	0.324	0	0.007	1	LU, LV	0.288642	17	14	0.333333	1756	26	1.48	0.610146
CRCP371CytBase	1950.08.23	2018.11.28	Cytotoxic	Colon	Adenocarcinoma	T3N1	well differentiated	F	68	O		198.3	108.232	20	104	0.4542	0.919	23	1.39	0	0.032	8.1	LV	0.288338	111	89	2.17647	1729	26	1.5
CRCP371CytRes	1950.08.23	2019.06.03	Cytotoxic	Colon				F	69	O		224.2	99.2982	22.6	96	0.5571	0.919	23	0.34	0	0.008	5	LV, LU	0.290758	41	30	0.803922	1809	35	1.93	0.614958
CRCP307CytBase	1942.12.16	2018.01.02	Cytotoxic	Colon	Adenocarcinoma	T4aN1	moderately differentiated	M	76	O		222.1	106.763	22.4	104	0.5193	0.916	23	0.61	0	0.014		LV	0.28314	37	20	0.72549	1714	30	1.75
CRCP307CytRes	1942.12.16	2019.01.16	Cytotoxic	Colon				M	77	O		221.8	101.074	22.4	102	0.5443	0.916	25	0.392	0	0.01		LV	0.286771	42	30	0.823529	1796	31	1.73
CRCP254CetxBase	1950.11.07	2016.04.07	Cetuximab	Colon	Adenocarcinoma	T4bN1	moderately differentiated	M	66	O		207.3	83.915	20.9	84	0.5952	0.913	23	0.424	0	0.01		LU	0.285809	12	4	0.235294	1740	20	1.15	0.144712
CRCP254CetxRes	1950.11.07	2019.02.22	Cetuximab	Colon				M	69	O		219.3	95.7464	22.1	92	0.5634	0.918	23	0.31	0	0.007		Ot	0.262691	127	93	2.4902	1772	29	1.64
CRCP340CetxBase	1948.03.07	2018.05.28	Cetuximab	Colon	Adenocarcinoma	T4N2bM1b	moderately differentiated	M	70	O		225.9	176.315	22.8	147	0.2195	0.924	23	16.1	0	0.37	6	LV, Ot	0.51823	100	80	1.96078	1700	29	1.71
CRCP340CetxRes	1948.03.07	2018.12.03	Cetuximab	Colon				M	70	O		204.2	113.801	20.6	109	0.4427	0.914	23	1.09	0	0.025	1.7	LV, Ot	0.447404	111	89	2.17647	1586	34	2.14
CRCP363CytBase	1955.04.28	2018.08.30	Cytotoxic	Colon	Adenocarcinoma		moderately differentiated	M	63	O		214.3	172.319	21.6	142	0.1959	0.922	23	3.98	0	0.092	9	CR, LV, LU, Ot	0.587129	126	92	2.47059	1500	24	1.6
CRCP363CytRes	1955.04.28	2019.05.17	Cytotoxic	Colon				M	64	O		231.9	175.247	23.4	146	0.2443	0.92	23	3.48	0	0.08		LV, CR, LU	0.534973	135	98	2.64706	1480	18	1.22
CRCP348CytBase	1947.08.14	2018.06.25	Cytotoxic	Colon	Adenocarcinoma	T4aN2b	moderately differentiated	M	71	O		205.6	147.251	20.8	135	0.2838	0.917	23	1.55	0	0.036	3.2	Ot	0.198791	145	108	2.84314	1557	20	1.28
CRCP348CytRes	1947.08.14	2019.05.27	Cytotoxic	Colon				M	72	O		248.8	192.621	25.1	159	0.2258	0.926	23	3.76	0	0.086		LV, LU	0.510287	184	133	3.60784	1538	20	1.3
CRCP300CytBase	1937.05.17	2017.09.14	Cytotoxic	Colon	Adenocarcinoma	T3N2bM1	moderately differentiated	F	80	O		228.6	126.622	23.1	124	0.4461	0.924	11	2.76	0	0.03036	6.4	LV, LU	0.276461	76	62	1.4902	1795	20	1.11
CRCP300CytRes	1937.05.17	2019.06.10	Cytotoxic	Colon				F	82	O		229.6	108.807	23.2	108	0.5261	0.917	23	0.604	0	0.014	3.2	LV	0.28642	26	19	0.509804	1807	26	1.44
CRCP339CytBase	1957.08.30	2018.05.24	Cytotoxic	Colon	Adenocarcinoma	T2N0	moderately differentiated	M	61	O		226	108.909	22.8	98	0.5181	0.917	23	1.84	0	0.042		LU	0.280736	26	21	0.509804	1795	24	1.34	0.677249
CRCP339CytRes	1957.08.30	2019.02.11	Cytotoxic	Colon				M	62	O		224.9	98.4162	22.7	97	0.5624	0.917	23	0.42	0	0.01	0.5	LU, Ot	0.287539	20	16	0.392157	1908	21	1.1	0.678996
CRCP299CetxBase	1955.09.05	2017.08.21	Cetuximab	Colon	Adenocarcinoma	T3N0	moderately differentiated	M	62	O		222.1	124.554	22.4	126	0.4392	0.919	11	1.318	0	0.014498	14.7	LV, CR, LU	0.232402	101	62	1.98039	1674	21	1.25
CRCP299CetxRes	1955.09.05	2018.11.19	Cetuximab	Colon				M	63	O		246.5	144.622	24.9	138	0.4133	0.918	23	0.834	0	0.019	2.7	LV, CR, LU, Ot	0.221509	128	86	2.5098	1666	31	1.86
CRCP343CetxBase	1962.07.02	2018.06.14	Cetuximab	Colon	Adenocarcinoma	T3N0	moderately differentiated	F	56	O		219	167.36	22.1	144	0.2358	0.925	23	2.16	0	0.05	4	LV, LU, Ot	0.390321	216	171	4.23529	1803	28	1.55
CRCP343CetxRes	1962.07.02	2019.05.23	Cetuximab	Colon				F	57	O		216	108.886	21.8	105	0.4959	0.918	23	0.678	0	0.016		LV, LU, Ot	0.268926	184	142	3.60784	1605	22	1.37
CRCP401CetxBase	1970.06.06	2019.05.30	Cetuximab	Colon	Adenocarcinoma	T3N0	moderately differentiated	M	49	O		195.1	109.978	19.7	102	0.4363	0.916	23	1.82	0	0.042	8.7	LV, LU, Ot	0.262143	61	47	1.19608	1829	13	0.71
CRCP401CetxRes	1970.06.06	2019.08.26	Cetuximab	Colon				M	49	O		250.4	120.242	25.3	118	0.5198	0.922	23	0.482	0	0.011		LV, LU	0.288251	10	7	0.196078	1802	13	0.72	0.534799

## Sheet: Table_S1
Supplementary Table 1. Somatic variants of 276 DDR genes to specific DNA damage repair pathways in hyper mutated samples refer to Knijnenburg et al. 2018. Cell Resports.
SampleID	Gene	RefSeq				Ref/Alt	AF
GuLCP018TKIBase	ATRIP	NM_001271022	exon5	c.C275G	p.S92C	41,4	0.1
GuLCP018TKIBase	HELQ	NM_133636	exon17	c.C3136T	p.L1046F	168,6	0.045
GuLCP018TKIBase	NBN	NM_001024688	exon8	c.A460T	p.K154X	150,12	0.073
GuLCP018TKIBase	PTK2	NM_001352697	exon5	c.C218G	p.S73C	298,11	0.039
GuLCP018TKIBase	APBB1	NM_145689	exon2	c.G464C	p.G155A	533,14	0.028
GuLCP018TKIBase	TDG	NM_003211	exon2	c.C34A	p.Q12K	43,3	0.091
GuLCP018TKIBase	PARP4	NM_006437	exon9	c.G934A	p.E312K	91,5	0.062
GuLCP018TKIBase	LIG4	NM_001352600	exon4	c.G1687A	p.E563K	346,6	0.021
GuLCP018TKIBase	PARP2	NM_005484	exon5	c.G415C	p.D139H	251,5	0.027
GuLCP018TKIBase	INO80	NM_017553	exon7	c.G811C	p.E271Q	66,3	0.073
GuLCP018TKIBase	E4F1	NM_004424	exon3	c.G415T	p.G139C	227,8	0.037
GuLCP018TKIBase	CREBBP	NM_004380	exon8	c.C1703G	p.S568C	166,7	0.041
GuLCP018TKIBase	RPA1	NM_002945	exon11	c.C1025T	p.A342V	112,4	0.045
GuLCP018TKIBase	HIC1	NM_006497	exon2	c.G1681A	p.E561K	205,8	0.052
GuLCP018TKIBase	TP53	NM_001276695	exon11	UTR3		156,15	0.102
GuLCP018TKIBase	RAI1	NM_030665	exon3	c.C3473G	p.S1158C	313,4	0.019
GuLCP018TKIBase	RAI1	NM_030665	exon3	c.C4904G	p.S1635X	580,23	0.039
GuLCP018TKIBase	BRCA1	NM_007300	exon10	c.G3637T	p.E1213X	380,13	0.039
GuLCP018TKIBase	BRCA1	NM_007300	exon10	c.G3442C	p.E1148Q	323,6	0.023
GuLCP018TKIBase	POLI	NM_007195	exon10	c.C1618G	p.Q540E	139,4	0.041
GuLCP018TKIBase	SIRT2	NM_012237	exon15	c.G1011C	p.W337C	185,7	0.043
GuLCP018TKIBase	SMARCB1	NM_003073	exon6	c.C789G	p.I263M	86,3	0.047
GuLCP018TKIBase	UBE2A	NM_003336	exon6	c.C347G	p.P116R	72,8	0.119
CRCP343CetxBase	DCLRE1B	NM_022836	exon4	c.A994G	p.R332G	320,79	0.198
CRCP343CetxBase	RIF1	NM_018151	exon30	c.G3760A	p.E1254K	125,18	0.114
CRCP343CetxBase	BCL6	NM_001706	exon5	c.A491T	p.E164V	163,86	0.342
CRCP343CetxBase	HIPK2	NM_022740	exon11	c.G2415T	p.K805N	73,4	0.057
CRCP343CetxBase	UBR5	NM_015902	exon46	c.G6603A	p.M2201I	128,19	0.145
CRCP343CetxBase	HNRNPK	NM_031263	exon13	c.T1050G	p.D350E	50,25	0.335
CRCP343CetxBase	SSRP1	NM_003146	exon8	c.G877C	p.E293Q	192,96	0.336
CRCP343CetxBase	CKAP2	NM_018204	exon8	c.A1703G	p.K568R	173,13	0.073
CRCP343CetxBase	TP53	NM_001276761	exon8	c.C700T	p.R234C	57,43	0.399
CRCP343CetxBase	NBR1	NM_031862	exon9	c.G859A	p.V287I	90,19	0.169
CRCP343CetxBase	HUWE1	NM_031407	exon65	c.C9127T	p.R3043X	176,59	0.23
CRCP343CetxBase	DCAF12L1	NM_178470	exon1	c.T856G	p.F286V	522,49	0.089

## Sheet: Table_S2
Supplementary Table 2. Clinical relevance of the genes with alterations. Potentially functional and known disease-related variants in the ClinVar and COSMIC database.
Sample	Gene	Codon change	A.A.change	Delta_AF	Clinvar Conditions	COSMIC
						FATHMM prediction	Recurrence
AnLCP298Cyt	EGFR	c.2235_2249del	p.E746Tfs*461	-0.103
AnLCP336TKI		c.2240_2257del	p.L747Sfs*459	-0.16
GuLCP018TKI		c.T2573G	p.L858R	-0.101
GuLCP007TKI	GPR155	c.G1811T	p.C604F	0.041	not reported	NA	NA
AnLCP336TKI		c.T1070G	p.I357S	0.117	not reported	Pathogenic (score 0.99)	2
GuLCP018TKI				0.151
GuLCP026TKI				0.129
AnLCP349Cyt	NACA2	c.257_258GG	p.L86R	0.05	not reported	Neutral (score 0.10)	3
GuLCP007TKI				0.052
GuLCP008TKI				0.068
GuLCP008TKI		c.G224A	p.R75K	0.042	not reported	Neutral (score 0.09)	6
AnLCP388Cyt	TP53	c.C334G	p.P112A	0.507
AnLCP349Cyt		c.C204A	p.Y68X	0.068
GuLCP008TKI		c.A590G	p.Y197C	0.094
AnLCP298Cyt		c.C625T	p.R209W	-0.129
AnLCP336TKI		c.518_522del	p.F173Sfs*2	-0.32
GuLCP018TKI		-	Splicing	-0.102
AnLCP305Cyt	VNN1	c.T545G	p.F182C	0.062
AnLCP307Cyt				0.133
AnLCP329TKI				0.077
AnLCP309Cyt				-0.131
AnLCP336TKI				-0.123
GuLCP002TKI				-0.127
GuLCP026TKI				-0.17
CRCP348Cyt	ADAMTS20	c.G4219A	p.V1407I	0.124	NA	NA	NA
CRCP303Cyt		c.C3344G	p.T1115R	0.119	NA	NA	NA
CREP037Cetx		c.T4789C	p.S1597P	0.292	NA	Pathogenic (score 0.83)	1
CRCP348Cyt	APC	c.3621dupT	p.A1209Cfs*22	0.258	NA	NA	NA
CRCP356Cyt		c.C3436T	p.Q1146X	0.221	Neoplasm of the large intestine	NA	NA
					Likely pathogenic
					(Jul 14, 2015)
CRCP356Cyt		c.C637T	p.R213X	0.146	Carcinoma of colon	Pathogenic (score 0.98)	167
					Hereditary cancer-predisposing syndrome
CREP037Cetx		c.C637T	p.R213X	0.186	(Pathogenic)
CRCP254Cetx		c.A3073T	p.K1025X	0.221	NA	NA	NA
CREP077Cyt			splicing	0.245	-	-	-
CRCP271Cyt	APC	c.C3283T	p.Q1095X	-0.169
CRCP289Cetx		c.2936_2966del	p.Y979*	-0.206
CRCP334Cyt		c.A3059C	p.Q1020P	-0.488
CRCP334Cyt		c.G3067T	p.E1023X	-0.476
CRCP340Cetx		c.C694T	p.R232X	-0.137
CRCP300Cyt		c.C2491T	p.R831X	-0.076
CRCP307Cyt		c.C3163T	p.Q1055X	-0.057
CREP067Cetx			splicing	-0.14
CRCP283Cyt	BAGE2		3’ UTR	0.071	-	-	-
CRCP332Cyt				0.053
CREP076Cyt				0.016
CRCP348Cyt	HDAC6	c.G3574A	p.D1192N	0.434	NA	NA	NA
CRCP295Cyt		c.C769T	p.R257C	0.027	NA	NA	NA
CRCP300Cyt		c.T1574C	p.M525T	0.03	NA	NA	NA
CRCP332Cyt	HLA-DRB1	c.G752A	p.R251K	0.328	NA	NA	NA
CRCP340Cetx			upstream	0.051	-	-	-
CREP006Cyt			intronic	0.2	-	-	-
CRCP356Cyt	KRAS	c.G34T	p.G12C	0.326
CRCP254Cetx	KRAS	c.G436A	p.A146T	0.197	OCULOECTODERMAL SYNDROME, SOMATIC, Neoplasm of the large intestine, not provided	Pathogenic (score 1.00)	296
CRCP303Cyt	KRAS	c.G35T	p.G12V	0.067
CREP054Cyt	KRAS	c.G35A	p.G12D	0.127
CRCP363Cyt	MUC16	c.G41332T	p.A13778S	0.1	NA	NA	NA
CRCP356Cyt	MUC16	c.G2437T	p.A813S	0.129	NA	NA	NA
CREP037Cetx	MUC16	c.C35255A	p.A11752E	0.256	NA	NA	NA
CREP054Cyt	MUC16	c.A11656T	p.M3886L	0.081	NA	NA	NA
CREP077Cyt	MUC16	c.G24292T	p.V8098F	0.044	NA	NA	NA
CRCP271Cyt	MUC16	c.G43085A	p.R14362Q	-0.108
CRCP348Cyt	MUC16	c.G3258T	p.Q1086H	-0.026
CREP067Cetx	MUC16	c.A24245C	p.K8082T	-0.089
CRCP300Cyt	MUC17	c.C686T	p.A229V	0.018	NA	Neutral (score 0.01)	1
CRCP340Cetx	MUC17	c.A4335G	p.I1445M	0.072	NA	Neutral (score 0.00)	2
CRCP348Cyt	MUC17	c.C1726A	p.P576T	0.065	NA	NA	NA
CREP054Cyt	MUC17	c.A8050C	p.T2684P	0.042	NA	NA	NA
CRCP334Cyt	MUC5B	c.C5825T	p.T1942M	-0.435
CREP025Cyt	MUC5B	c.C13826A	p.P4609Q	-0.265
CREP077Cyt	MUC5B	c.C4057A	p.L1353M	-0.056
CRCP356Cyt	NRXN3	c.G1505A	p.R502Q	0.137	NA	NA	NA
CRCP240Cyt	NRXN3	c.T3181G	p.S1061A	0.189	NA	NA	NA
CRCP283Cyt				0.162
CRCP283Cyt	OBSCN	c.C19653A	p.D6551E	0.032	NA	NA	NA
CRCP348Cyt	OBSCN	c.G23843C	p.G7948A	0.023	NA	NA	NA
CREP037Cetx	OBSCN	c.G19321A	p.E6441K	0.179	NA	NA	NA
CREP054Cyt	OBSCN	c.G11753T	p.R3918I	0.081	NA	NA	NA
CRCP289Cetx	OBSCN	c.G19465A	p.A6489T	-0.292
CRCP327Cyt	OBSCN	c.C9169A	p.R3057S	-0.037
CRCP343Cetx	OBSCN	c.G20606A	p.R6869H	-0.014
CRCP340Cetx	RYR2	c.G4360T	p.D1454Y	-0.104
CRCP327Cyt	RYR2	c.C5419T	p.R1807W	-0.055
CRCP363Cyt	RYR2			-0.066
CRCP371Cyt	RYR2			-0.067
CRCP334Cyt	SMAD4	c.A284G	p.Y95C	-0.498
CRCP343Cetx	SMAD4	c.C865T	p.Q289X	-0.26
CREP067Cetx	SMAD4	c.C1352A	p.A451E	-0.199
CRCP348Cyt	TP53	c.C700T	p.R234C (R237C)	0.4	Neoplasm, Likely pathongeic	Pathogenic (score 0.98)	1166
CRCP254Cetx	TP53	c.G594A	p.M198I (M237I)	0.411	Neoplasm of ovary, Pathogenic (Apr 20, 2021)	Pathogenic (score 0.99)	177
CREP037Cetx	TP53	c.C515T	p.T172I (T211I)	0.237	NA	Pathogenic (score 0.99)	22
CREP054Cyt	TP53	c.G658T	p.D220Y (D259Y)	0.178	Neoplasm of ovary, Likely pathogenic (Dec 01, 2018)	Pathogenic (score 0.98)	54
CRCP334Cyt	TP53	c.C460T	p.H154Y	-0.521
CRCP340Cetx	TP53	c.C452T	p.P151L	-0.272
CRCP371Cyt	TP53	c.C716G	p.P239R	-0.055
CRCP271Cyt	TP53	c.G295C	p.A99P	-0.4
CRCP283Cyt	TP53	c.G400A	p.V134M	-0.089
CRCP289Cetx	TP53	c.535_537del	p.V179Pfs*176	-0.667
CRCP300Cyt	TP53	c.A740G	p.E247G	-0.082
CRCP401Cetx	TP53	c.T464G	p.L155R	-0.063
CRCP348Cyt	TTN	c.C67289A	p.A22430D	0.145	NA	NA	NA
CRCP356Cyt	TTN	c.A19456C	p.K6486Q	0.31	NA	NA	NA
CRCP356Cyt	TTN	c.C22393A	p.L7465I	0.129	NA	NA	NA
CREP019Cyt	TTN	c.G22244A	p.R7415H	0.054	NA	Pathogenic (score 0.74)	1
CRCP334Cyt	TTN	c.G94094A	p.R31365H	-0.178	NA	Pathogenic (score 0.99)	5
CRCP343Cetx	TTN	c.T54230A	p.I18077N	-0.173	NA	NA	NA
CRCP343Cetx	TTN	c.G79272T	p.E26424D	-0.173	NA	NA	NA
CRCP401Cetx	TTN	c.G97319T	p.R32440L	-0.022	NA	NA	NA
CRCP401Cetx	TTN	c.C15652T	p.R5218X	-0.025	NA	NA	NA
CREP067Cetx	TTN	c.C106687T	p.L35563F	-0.111	NA	NA	NA
CRCP371Cyt	UQCRHL	c.A233G	p.K78R	-0.136
CREP006Cyt				-0.075
CREP025Cyt				-0.176
CREP037Cetx				-0.249

## Sheet: Table_S3
Supplementary Table 3. Genes with CNVs detected in cfDNA.
sampleId	chr	start	end	tcn.em	lcn.em	# genes	Oncomine	Cosmic567	Allgenes
AnLCP336TKIBase	chr14	31091600	37203697	14	NA	33	NKX2-1,NKX2-8	NKX2-1	AKAP6,AP4S1,ARHGAP5,BAZ1A,BRMS1L,CFL2,COCH,DTD2,EAPP,EGLN3,FAM177A1,GPR33,HEATR5A,HECTD1,INSM2,KIAA0391,MBIP,NFKBIA,NKX2-1,NKX2-8,NUBPL,PAX9,PPP2R3C,PSMA6,RALGAPA1,SCFD1,SFTA3,SLC25A21,SNX6,SPTSSA,SRP54,STRN3
AnLCP388CytRes	chr8	36642000	39112000	9	NA	26	FGFR1	FGFR1,WHSC1L1	ADAM32,ADAM9,ADGRA2,ADRB3,BAG4,BRF2,C8orf86,DDHD2,EIF4EBP1,ERLIN2,FGFR1,GOT1L1,HTRA4,KCNU1,LETM2,LSM1,PLEKHA2,PLPP5,PROSC,RAB11FIP1,STAR,TACC1,TM2D2,WHSC1L1,ZNF703
AnLCP388CytRes	chr8	128748498	128753000	77	NA	1	MYC	MYC	MYC
CRCP299CetxBase	chr6	41614000	47976800	13	1	87		CCND3,HSP90AB1,NFKBIE,TFEB	AARS2,ABCC10,ADGRF1,ADGRF2,ADGRF4,ADGRF5,ANKRD66,BYSL,C6orf132,C6orf223,C6orf226,CAPN11,CCND3,CD2AP,CDC5L,CLIC5,CNPY3,CRIP3,CUL7,CUL9,CYP39A1,DLK2,DNPH1,ENPP4,ENPP5,FRS3,GLTSCR1L,GNMT,GTPBP2,GUCA1A,GUCA1B,HSP90AB1,KLC4,KLHDC3,LOC101929726,LRRC73,MAD2L1BP,MDFI,MEA1,MED20,MEP1A,MRPL14,MRPL2,MRPS10,MRPS18A,NFKBIE,OPN5,PEX6,PGC,PLA2G7,POLH,POLR1C,PPP2R5D,PRICKLE4,PRPH2,PTCHD4,PTCRA,PTK7,RCAN2,RPL7L1,…
CRCP299CetxRes	chr6	41614000	46801219	10	1	79		CCND3,HSP90AB1,NFKBIE,TFEB	AARS2,ABCC10,ANKRD66,BYSL,C6orf132,C6orf223,C6orf226,CAPN11,CCND3,CDC5L,CLIC5,CNPY3,CRIP3,CUL7,CUL9,CYP39A1,DLK2,DNPH1,ENPP4,ENPP5,FRS3,GLTSCR1L,GNMT,GTPBP2,GUCA1A,GUCA1B,HSP90AB1,KLC4,KLHDC3,LOC101929726,LRRC73,MAD2L1BP,MDFI,MEA1,MED20,MEP1A,MRPL14,MRPL2,MRPS10,MRPS18A,NFKBIE,PEX6,PGC,PLA2G7,POLH,POLR1C,PPP2R5D,PRICKLE4,PRPH2,PTCRA,PTK7,RCAN2,RPL7L1,RRP36,RSPH9,RUNX2,SLC22A7,SLC25A27,SLC29A1,SLC…
CRCP363CytBase	chr19	30020800	31770500	17	NA	8	CCNE1	CCNE1	C19orf12,CCNE1,PLEKHF1,POP4,TSHZ3,URI1,VSTM2B,ZNF536
